# Supplementary material for: Delta neutrophil index for predicting mortality in trauma patients who underwent emergent abdominal surgery: A case controlled study
Source: PLoS One. 2020 Mar 23;15(3):e0230149. doi: 10.1371/journal.pone.0230149 (PMC7089524; doi:10.1371/journal.pone.0230149)
Supplement: S1 Dataset — (XLSX) [file pone.0230149.s002.xlsx]

## Sheet: 수술일정
No	SEX	ISS	DIAGNOSIS	Injury mechanism	associated injury	AIS1	AIS2	AIS3	AIS4	AIS5	AIS6	initial lactate	initial shock	shock on ICU admission	ICU GCS	ICU lactate	Damage control surgery	GI perforation	solid organ injury	HD	ICU stay	WBC	DNI	CRP	preOP albumin	preop hypoalbuminemia	WBC 1	DNI 1	CRP 1	albumin1	WBC 2	DNI 2	CRP 2	albumin2	WBC 3	DNI 3	CRP 3	albumin3	SOFA (ICU admission)	mortality	<24h	ICU mortality	acute mortality
																						ER					postOP				POD1				POD2
1	0	9	jejunal perforation, ileal mesentery injury	1	0	0	0	0	3	0	0	2.47	0	0	14	2.95	0	1	0	12	5	11160	0	0.29	4.3	0	9550	3.6	0.29	3.3	10710	7	4.09	3.7	8960	3.5	12.3	3.6	6	0	0	0	0
2	0	4	liver injury	4	0	0	0	0	2	0	0	7.56	0	0	15	3.4	0	0	1	9	3	5810	0	0.29	4.8	0	6970	0	0.29	4.2	6970	0	0.29	4.2	7560	0.7	8.15	4.1	6	0	0	0	0
3	0	22	spleen	1	1	0	0	3	3	2	0	9.26	0	1	11	3.14	0	0	1	3	3	9750	0	0.29	3	0	10370	3.7	0.29	2.6	5580	13.9	1.62	3.2	8560	30.2	12.4	2.7	8	1	0	1	0
4	1	1	none	4	0	0	0	0	0	0	1	1.91	0	0	15	2.08	0	0	0	6	2	13330	0	0.29	4.5	0	19680	1.3	0.29	4.3	14240	3	10.4	3.8	9100	0	10.8	3.9	2	0	0	0	0
5	0	24	small bowel mesentery	1	1	2	0	4	2	0	0	7.28	1	1	4	6.24	0	0	0	32	31	26580	0	0.29	2.3	1	11230	0	0.29	2.3	9610	25		2.9	7590	52.9		2.5	8	0	0	0	0
6	1	38	Rt.mesocolon	1	1	2	0	3	2	5	1	2.8	1	0	12	3.8	0	0	0	23	15	8790	0	0.29	3.5	0	10890	9.6		2.2	7740	3.8		3.2	5830	5.5		2.9	6	0	0	0	0
7	0	22	small bowel perforation	1	1	0	0	3	3	2	0	3.39	0	0	15	4.67	0	1	0	16	3	8880	1	0.603	2.9	1	6020	8.1	1.60	2.7	5750	0	7.67	2.7	6440	0	18.3	3.1	4	0	0	0	0
8	1	4	Omental injury	5	0	0	0	0	2	0	0	1.89	0	0	14	1.05	0	0	0	17	5	14380	0	0.29	3.6	0	10880	3.9		3.3	11220	2.7	0.864	3.3	8250	0.6	9.19	3.8	5	0	0	0	0
9	0	9	mesentery injury, sigmoid colon serosa tearing	1	0	0	0	0	3	0	0	2.61	1	0	14	0.51	0	0	0	21	2	23120	1	0.468	2.3	1	9360	1.3		3.3	9140	0	22.6	2.9	10160	0	24.4	2.9	3	0	0	0	0
10	0	10	small bowel perforation, mesentery injury	1	0	0	0	0	3	0	1	1.19	0	0	15	3.05	0	1	0	32	2	7680	0	0.29	4	0	12600	3.7	0.29	3.3	13610	2.5	4.45	3.1	9200	0	13.9	2.8	2	0	0	0	0
11	1	26	liver injury	1	1	0	0	4	3	0	1	8.34	1	1	3	7.46	1	0	1	5	4	9620	6	0.29	3.5	0	6850	12.3	0.29	1.9	4980	13.1	2.8	2.7	6530	56.4	7.31	3.9	14	1	0	1	0
12	1	21	Liver injury	1	0	2	1	1	4	0	0	2.41	0	0	13	3.15	0	0	1	21	7	17610	2	0.29	3.8	0	11990	4.1	0.29	2.9	7370	4.6	7.43	3.8	6090	0.5	13.3	3.5	3	0	0	0	0
13	1	22	mesentery injury	1	1	0	3	2	2	3	1	4.23	1	0	3		0	0	0	72	34	16630	0	0.514	3.8	0	11870	8.3		3.1	11790	15.4		2.8	8240	16.2	23.4	2.6	7	0	0	0	0
14	0	25	aortic injury, stoach perforation, mesentery injury	4	0	0	0	0	5	0	0	10.21	1	1	3	14.1	1	1	0	2	2	3830	7.5	0.29	1	1	5200	15.8	0.29	1									10	1	1	1	1
15	1	13	small bowel perforation, mesentery injury	1	0	2	0	0	3	0	0	2.53	0	0	14	3.47	0	1	0	15	2	14270	0	0.29	4.2	0	15360	5.9		3.7	12140	1.2		3.7	11240	0.4	13.56	4.4	2	0	0	0	0
16	1	9	jejunal perforation, pancreas laceration	4	0	0	0	0	4	0	0	1.37	0	0	12	0.94	0	1	0	17	7	9610	2.4	0.29	3.5	0	7010	8.6	0.503	3	9560	6.5	3.43	3.5	7210	0.6	15.2	3.2	5	0	0	0	0
17	0	17	mesentery injury	1	1	3	0	2	2	2	0	2.57	1	1	3	1.76	0	0	0	21	3	15200	2	0.29	3.1	0	16140	3.2	0.352	2.9	9150	0	11.1	3.3	8030	0	11.5	3.3	2	0	0	0	0
18	1	41	pelvic fracture, rectal injury	1	1	0	0	0	4	5	0	4.8	1	1	7	7.21	1	1	0	2	1	20680	6	1.09	3.3	0	19620	23.6	3.04	2.1	10730	46.1							7	1	1	1	1
19	1	24	liver injury	1	0	2	0	2	4	0	1	4.14	0	0	14	4.81	1	0	1	17	7	23690	5.6	0.29	3.4	0	12140	13.0	0.29	2.3	3430	25.4	6.82	3.1	3000	46.6	11.4	2.6	4	0	0	0	0
20	1	9	mesentery injury	1	0	0	0	0	3	0	0	2.38	1	0	14	4.09	0	0	0	26	5	15140	0	0.29	3.3	0	18010	1.5	0.493	3.6	9130	0	12.4	3.1	9170	1.1	15.2	3.1	3	0	0	0	0
21	1	33	pancreas injury, SMV rupture	1	1	0	0	4	4	0	1	7.96	1	1	3	8.75	1	0	0	2	2	12460	0	0.611	3.8	0	4150	13.7	0.29	1.9	9230	18.4	0.29	2.2					7	1	1	1	1
22	1	24	liver injury	1	0	2	0	0	4	2	1	3.76	0	0	3	3.51	0	0	1	20	5	15990	0	0.29	4.2	0	16040	4.6	0.29	3.7	15550	16.2	13.6	4.1	11070	8.9	20.9	3.5	4	0	0	0	0
23	0	25	Rt. kidney injury	5	1	0	0	3	4	0	0	4.28	1	0	13	2.5	0	0	1	22	5	19080	1.3	0.29	3	0	8120	3.5	0.338	2.8	6570	2.5	6.53	3.1	7130	1.1		4	2	0	0	0	0
24	1	16	liver injury	1	0	0	0	0	4	0	0	9.15	1	1	3	9.17	1	0	1	121	8	19270	1.1	0.29	3.2	0	17470	0	0.29	2.7	11990	10.6		2.8	9350	5.4		2.8	6	0	0	0	0
25	1	16	transection of ileum, ascending colon perforation	1	0	0	0	0	4	0	0	3.07	0	0	14	4.65	0	1	0	28	2	14570	0	0.29	4.3	0	10680	17	1.20	3.4	10960	8.4	18.2	3.1	10840	5.7	31.1	3.1	1	0	0	0	0
26	1	17	spleen laceration	1	1	2	0	0	2	3	0	1.54	0	0	15	2.03	0	0	1	21	5	18530	6.2	0.29	4.3	0	18550	4.2	0.29	3.6	8330	4.5	10.3	3.3	4290	7.6	13.9	3.2	2	0	0	0	0
27	1	34	mesentery injury, liver injury	1	1	0	0	3	3	4	0	9.54	1	1	3	5.79	1	0	0	16	16	14480	1.8	0.29	2.4	1	6730	8.6	0.29	1.9	8400	37.8	17.3	3.1	8390	30.5	17.7	2.5	14	1	0	1	0
28	1	19	spleen rupture	1	1	3	0	0	3	0	1	4.05	0	0	14	3.99	0	0	1	16	3	15190	0	1.39	3	0	14630	0.8	1.08	2.9	11260	0	4.83	3.3	10870	1.9		3.6	1	0	0	0	0
29	0	4	small bowel perforation, mesocolon injury	4	0	0	0	0	2	0	0	5.25	1	0	12	5.05	0	1	0	11	4	6910	0	0.29	4.1	0	9200	6.9	0.29	3.6	14360	1.1	23.3	3.2	8440	1	18	2.4	4	0	0	0	0
30	1	9	small bowel perforation	4	0	0	0	0	3	0	0	1.33	0	0	14		0	1	0	3	3	17940	1	0.544	3.9	0	15060	6.2	0.719	3.5	16110			3.4	10250			3.1	4	0	0	0	0
31	0	10	spleen injury	3	0	0	0	1	3	0	0	0.9	1	0	14	1.6	0	0	1	21	9	7780	1		3.1	0	18140	2.6	5.67	3.3	13460	2.2	7.5	3.5	17090	2.8	16.1	3	4	0	0	0	0
32	0	22	splenic artery injury, pancreas injury	1	1	2	0	3	3	0	0	2.59	1	0	15	2.83	0	0	1	12	5	7780	0	0.29	3.7	0	8810	2.6	0.639	3	9280	1.6	9.47	3.1	9580	0.4	11.9	3	0	0	0	0	0
33	1	5	mesentery rupture	1	0	0	0	0	2	0	1	3.62	0	0	11	4.61	0	0	0	18	3	14540	0	1.22	4.2	0	14510	2	0.920	3.3	12550	1.2	10.8	3.2	12550	1.2	10.8	3.2	3	0	0	0	0
34	1	10	omental bleeding	1	0	0	0	0	3	0	1	4.84	1	0	15	2.96	0	0	0	14		25730	0	0.29	3.9	0	16720	2.4	0.914	4	13720	0.4		3.6						0	0	0	0
35	1	17	mesentery injury	1	0	2	0	0	3	2	1	3.22	0	0	15	3.8	0	0	0	27	3	13890	1	0.29	4.3	0	17290	1.3	13	2.9	14020	1.2	22.8	3.3	9970	0	23.4	2.8	2	0	0	0	0
36	1	9	mesentery rupture, duodenal injury	1	0	0	0	0	3	0	0	5.82	0	1	3	2.05	0	1	0	19	19	460	45.1	8.85	3.8	0	380	48.8	8.51	2.5	1040	49.5	12.6	2.1	2760	60.8	26.8	2.3	7	1	0	1	0
37	0	4	pancreas injury	4	0	0	0	0	2	0	0	1.6	0	0	14	1.24	0	0	0	21	15	4040	0	0.29	3.8	0	11180	0	0.340		10000	0.1	3.82	3.3	7710	0	7.44	3	3	0	0	0	0
38	1	17	liver injury	6	1	3	0	2	2	0	1	4.32	0	0	9	2.32	0	0	1	60	36	14170	0	0.29	3.4	0	11280	0.5	0.29	3.4	7970	2.3	2.36	3.1	1210	23.7	12.1	3	4	0	0	0	0
39	1	9	small bowel perforation, mesentery injury	1	0	0	0	0	3	0	0	0.81	1	0	13	0.52	0	1	0	14	3	8560	0	0.29	4.4	0	8720	2.2	0.29	3	12500	4	15	2.9	12030	1.6	21.6	3.2	4	0	0	0	0
40	1	8	colon serosa tear	1	0	0	0	2	2	0	0	2.46	0	0	15		0	0	0	24	2	26110	3.1	0.29	4.3	0	13970	2.0	1.16	4	9690	0.6	17.8	3.3	7380	0	23.7	3.1	3	0	0	0	0
41	0	22	pancreas injury	1	1	2	0	3	3	0	0	1.51	0	0	13	1.37	0	0	0	26	2	23100	2	0.29	3	0	20550	1.3	0.448	3	15780	3	16.2	3.1	15080	0.5	17	2.9	1	0	0	0	0
42	0	5	mesentery injury	1	0	0	0	0	2	0	1	1.54	0	0	12	2.06	0	0	0	33	4	15800	0.6	0.29	2.9	1	12290	0	0.29	2.8	7630	0	8.55	3.2	8810	0	11.4	3	2	0	0	0	0
43	0	1	Acute cholecystitis	1	0	0	0	0	0	0	1	2.81	1	0	15	0.75	0	0	0	14	6	12030	15.3	4.28	2.8	1	14910	5.6	16.4	2.7	13450	5.3	19.6	3.1	15250	2.7	15.2	2.9	2	0	0	0	0
44	1	25	mesocolon injury, pancreatic head injury, SMV injury	1	0	0	0	0	5	0	0	15.86	1	1	3		1	0	0	1	1	7850	14.4	0.29	1	1			14.4											1	1	1	1
45	0	2	pelvic abscess	3	0	0	0	0	0	2	0	1.09	0	1	3		0	0	0	100	15	7020	5.2	30.1	2.4	1	12010	8.3	26.4	2.6	11680	0.9	26.9	3.1	11130	1.4	21.4	2.8	15	0	0	0	0
46	1	13	ileal perforation, mesentery injury	1	0	0	0	0	3	2	0	5.02	1	1	12	4.62	0	1	0	26	4	12650	1.7	0.29	2.5	1	8150	5.1	0.374	2.3	10480	3.2	5.26	3.4	9090	4.8	22.3	3.4	7	0	0	0	0
47	1	9	ileal perforation	5	0	0	0	0	3	0	0	6.69	0	1	3	4.35	0	1	0	24	24	3070	52.8	23.8	3.4	0	5910	4.1	13.7	2	9050	2.7	11.5	2.3	8630	3.5	8.64	2.4	18	1	0	1	0
48	0	19	pancreas transection, duodenal perforation	1	1	0	1	3	3	0	1	3.18	1	0	14	4.18	0	1	0	49	5	11140	0.1	0.29	2.6	1	6170	6.8	0.669	1.9	10370	10.1	11.3	3.2	12290	0.1	15.4	2.9	7	0	0	0	0
49	1	9	stomach perforation	2	0	0	0	0	3	0	0		0	0	14	1.28	0	1	0	17	2	18510	0.6	0.613	4.5	0	18620	0.3	0.972	4.1	16240	2.3	22.5	3.4	14370	0.6	24.7	3.3	3	0	0	0	0
50	1	4	perforation of rectum	5	0	0	0	0	2	0	0	1.08	0	0	15	1.12	0	1	0	15	3	13100	0.1	4.01	4.8	0	19060	7	10.2	3.7	16980	3.2	12.7	3.4	12810	0.5	21.4	3	2	0	0	0	0
51	0	1	abdominal wall stab injury	4	0	0	0	0	0	0	1	1.75	0	0	15		0	0	0	15		6000	0	0.29	4	0	12280	0		3.4										0	0	0	0
52	0	10	stomach perforation, t colon perforation	4	0	0	0	0	3	0	1	2.00	0	0	14	2.56	0	1	0	13	2	9730	0	0.29	4.3	0	14140	6.2	0.29	3.5	13460	2.4	16.3	3.2					3	0	0	0	0
53	1	17	psoas muscle rupture, retroperitoneal hemorrhage	5	0	0	0	2	3	2	1	3.67	1	0	15	4.35	0	0	0	40	7	10650	1	0.29	2.5	1	5380	0	3.22	2.7	4550	2.3	5.97	3.4	4430	1.4	10.1	3	5	0	0	0	0
54	0	9	IMA branch injury	1	0	0	0	0	3	0	0	1.19	0	0	15	1.16	0	0	0	8	3	9390	0	0.29	3.6	0	8900	0	0.29	3.6	6540	0	5.17	3.3	4170	0	11.2	3.1	3	0	0	0	0
55	0	9	ileal perforation	1	0	0	0	0	3	0	0	2.37	0	0	14	2.86	0	1	0	24	18	6160	21.8	0.677	3.3	0	6160	21.8	2.28	2.8	9260	14.9	15.3	2.9	10910	0.7	35.1	2.9	4	0	0	0	0
56	1	9	small bowel perforation	1	0	0	0	0	3	0	0	2.3	0	0	14	4.2	0	1	0	22	3	4840	2.2	0.431	3.8	0	2800	14.4	1.66	3.3	12740	2.9	23.8	2.7	10610	0	24.5	2.7	2	0	0	0	0
57	1	9	Lt. femoral vein injury	4	1	0	0	0	0	3	0	5.39	1	0	15	2.23	0	0	1	60	3	10590	0	0.29	3.9	0	15510	0	0.29	2.9	10630	0	1.07	3.2	8840	0	10.1	3.5	3	0	0	0	0
58	1	4	mesocolon injury, perianal laceration	5	0	0	0	0	2	0	0	0.87	0	0	15		0	0	0	24	2	10560	0.1	11.7	3.8	0	22540	2.1	11.5	3.2	12730	0.4	13.1	3.1	8090	0	18.7	3	0	0	0	0	0
59	1	4	omental bleeding	1	0	0	0	0	2	0	0	1.41	0	0	14	4.48	0	0	0	20	1	12080	0	0.29	4.7	0	18350	0.4		4.1	12150	0.3	7.8	4	9550	0	5.6	3.7	2	0	0	0	0
60	1	50	retroperitoneal hematoma	1	1	5	2	4	3	3	0	11.46	1	1	3	9.5	1	0	0	123	33	5070	28	2.13	2.6	1	6960	26.3	1.91	2.3	10050	26	11.8	3	9960	4.1	12.3	3.1	12	0	0	0	0
61	0	30	spleen injury, liver laceration	1	0	0	0	0	5	2	1	7.41	1	0	3	3.79	0	0	1	23	3	19220	1.4	0.29	2.3	1	12980	7.3	0.29	2.5	11870	1.9	3.91	3.6	12250	1		3.7	4	0	0	0	0
62	1	9	small bowel perforation, mesentery injury	4	0	0	0	0	3	0	0	2.24	0	0	15		0	1	0	10	2	15480	1.2	0.29	4.1	0	22120	2	0.29	3.8	26140	3.1	7.94	3.6	17100	2.4	18.3	3.4	2	0	0	0	0
63	1	19	mesentery injury, liver injury	1	1	0	0	3	3	0	1	4.7	1	0	3	3.65	0	0	0	26	6	11180	0	0.29	2.6	1	5280	11.5	0.580	3	8580	3.1	17.6	2.7	5110	0	21.7	2.6	7	0	0	0	0
64	0	34	Rt. Renal vein injury, liver laceration	1	1	3	0	4	3	0	1	6.67	1	1	3	4.6	0	0	1	120	58	9910	2	0.29	2.8	1	9430	4.0		2.9	9700	3.2	18.7	3.5	10490	1.9		3.3	11	0	0	0	0
65	1	34	spleen injury, liver laceration	1	1	4	2	0	3	3	1	17.94	1	1	3	9.61	1	0	1	2	2	6320	0		3.4	1	6990	2.3											17	1	0	1	1
66	1	16	small bowel perforation, mesentery injury	1	0	0	0	0	4	0	0	4.16	0	0	12		0	1	0	17	5	8040	6.1	0.29	3.9	0	5410	9.4	0.628	2.6	8120	3.3	26.9	2.7	6880	1.5	27.4	2.8	6	0	0	0	0
67	0	13	ileal perforation, mesentery injury	1	0	0	0	0	3	2	0	1.18	0	0	14	2.43	0	1	0	15	2	9510	0.2	0.29	2.7	1	5020	0	0.737	3.6	10320	0	13.1	3.4	9900	0.4	21	2.9	2	0	0	0	0
68	1	10	small bowel perforation, mesentery injury	1	0	0	0	0	3	0	1	2.6	0	0	15	0.99	0	1	0	17	2	9970	0	0.29	4	0	17640	2.5	0.29	2.4	11640	1.2	5.3	3.5	11160	0.1	18.38	3.2	3	0	0	0	0
69	1	34	spleen injury, diaphragmatic laceration	1	1	0	0	3	5	0	0	3.93	0	0	12	2.79	0	0	1	20	4	13880	0.1	0.29	2.6	1	11080	1.2	0.29	2.8	10710	0.9	3.39	3.5	10200	0	9.27	3.3	4	0	0	0	0
70	0	9	ileal perforation, mesentery injury	1	0	0	0	0	3	0	0	1.55	0	0	14	2.83	0	1	0	14	1	8830	0	0.29	3.9	0	4570	6.6	0.838	3.6	8870	0	22.6	3.1					1	0	0	0	0
71	0	29	spleen injury, liver laceration	2	1	2	0	3	4	0	0	3.9	1	1	3	5.47	0	0	1	26	16	19880	2.7	0.29	3	0	20170	8.9	0.29	3	16980	4.3	7.68	3.1	16520	0.7	15.9	2.6	11	0	0	0	0
72	0	16	liver injury, pancreas injury	1	0	0	0	0	4	0	0	1.75	1	0	15	1.73	0	0	1	35	10	17870	1.2	0.29	3.2	0	14070	1.5	0.29	3.9	8350	0.3	1.48	3.3	7540	0.9	9.58	2.9	4	0	0	0	0
73	1	9	spleen injury	1	0	2	0	0	2	0	1	3.17	0	0	15	0.73	0	0	1	11	4	20630	0.9	0.29	3.5	0	17490	0.7		3.2	9380	0	8.23	3.3	8050	2.6	12.7	3.2	2	0	0	0	0
74	0	9	ascending colon perforation	1	0	0	0	0	3	0	0	1.2	0	0	15	2.03	0	1	0	16	4	6140	3	0.29	4	0	2750	3.3		3.1	3860	2.2	3.51	2.9	6690	0.9	19.5	3.6	6	0	0	0	0
75	0	16	mesentery injury, small bowel transection	1	0	0	0	0	4	0	0		0	0	14	2.64	0	1	0	26	6	7290	0	0.29	2.6	1	3180	1.9	0.29	3.2	6150	12.4	6.48	3.1	8100	4.8	26.9	2.5	9	0	0	0	0
76	0	19	small bowel perforation	1	1	0	0	3	3	0	1	1.54	0	0	14	1.98	0	1	0	14	3	16100	3	18.5	3.5	0	17960	0	18.9	3.1	13800	3.8	25	3	13760	1.6	22.5	2.7	3	0	0	0	0
77	0	13	mesentery injury, ileal perforation, spleen injury	1	0	2	0	0	3	0	0	2.55	1	0	15	3.92	0	1	0	18	5	10730	0	0.29	1.9	1	4640	7.5		2.9	5180	0		3.3	7610	0.2		3	5	0	0	0	0
78	1	22	liver injury	1	1	0	0	3	2	3	1	8.31	0	0	3	8.11	0	0	1	12	11	22250	0	8.38	2.9	1	11660	3.0		3.7	12250	1.4		2.7	9530	0		2.7	6	1	0	1	0
79	1	29	small bowel perforation	5	1	0	0	0	4	3	2	1.09	0	0	13		0	1	0	78	5	9150	0	0.29	4.3	0	7520	0	0.29	3	6140	2.2	2.38	2.5	8540	2	11.3	2.8	3	0	0	0	0
80	1	16	small bowel perforation, mesentery injury	4	0	0	0	0	4	0	0	2.77	0	0	15	5.72	0	1	0	25	15	14380	0	0.29	4	0	22040	4.5	0.29	3.3	14370	1.1	6.96	3.4	7250	0	13.9	3.1	2	0	0	0	0
81	0	4	teratoma rupture	3	0	0	0	0	2	0	0	0.92	0	0	14	1.18	0	0	0	68	5	9530	5.6	14.7	2.3	1	12350	6.6		2.3	14620	3.9		2.2	14880	3.3		2.5	9	0	0	0	0
82	0	4	omental tearing, mesocolon injury	1	0	0	0	0	2	0	0	0.84	0	0	15	1.22	0	0	0	16	2	9790	0	0.319	4.3	0	7630	1.4	0.591	3.8	7990	0.2	1.84	3.4	3850	0	8.15	2.9	5	0	0	0	0
83	0	20	mesentery injury, jejunum perforation	1	0	2	0	0	4	0	0	4.77	1	0	12	2.4	0	1	0	149	30	14340	0	0.29	3	0	11550	5.6	0.29	3.6	11920	4.7	0.964	2.4	14120	0	24.1	3.1	6	0	0	0	0
84	1	36	liver injury, diaphragm rupture	1	1	2	0	4	4	2	1	8.4	1	1	3	7.61	1	0	1	3	3	8420	0	0.29	2.9	1	3680	19.3		2									9	1	0	1	0
85	1	9	jejunum perforation, stab injury	4	0	0	0	0	3	0	0	2.12	1	0	14	1.74	0	1	0	10	10	8800	0.4	2.83	2.1	1	6970	9.4	2.19	2.2	13260	10.1	17.1	2.9	9400	4.7		3.3	7	0	0	0	1
86	1	17	multiple small bowel perforation, mesentery injury	1	0	0	0	2	3	2	1	1.98	1	0	14	3.18	0	1	0	26	13	5940	4.8	0.29	3.1	0	6260	8.8	0.779	2.9	7780	6.5	4.61	3	8810	1.8	16.9	2.8	5	0	0	0	0
87	1	14	liver laceration	1	0	0	0	2	3	0	1	2.86	0	0	14	3.28	0	0	1	23	7	19800	0.6	0.29	3.4	0	16070	6.4	0.323	3.8	9600	0.1	16.7	3.4	8540	0.6	20.7	3.2	2	0	0	0	0
88	1	18	descending colon abscess	5	1	0	0	3	3	0	0	0.81	0	0	15	1.85	0	0	0	148	3	10650	2.3	18.53	2.5	1	4880	0.9		2.2	8560	0.8	20	2.3	8840	1.1		2.4	7	0	0	0	0
89	0	10	jejunum perforation, sigmoid colon perforation, mesentery injury	4	0	0	0	0	3	0	1	7.25	1	0	14	1.28	0	1	0	15	4	9750	0	0.29	1.2	1	12260	2.6	1.76	3.1	13810	1.4	12.8	3.3	6910	0	9.98	3	2	0	0	0	0
90	0	18	Panperitonitis d/t jejunum perforation	1	1	0	0	3	3	0	0	3.9	0	0	10	1.03	0	1	0	19	4	2150	16	9.3	3.5	0	1960	19.8	11.8	2.2	6300	13.5	22.5	3.3	8040	0.7	26.2	2.7	3	0	0	0	0
91	1	9	ileum perforation	5	0	0	0	0	3	0	0	0.78	0	0	14	0.73	0	1	0	14	3	6620	10	0.999	3.3	0	7220	32.7	4.47	3.2	12320	11.5	20.8	2.6	11400	0.9	21.4	2.7	1	0	0	0	0
92	1	16	mesentery injury	1	0	0	0	0	4	0	0	4.43	1	0	11	4.15	0	0	0	24	5	20950	0	0.29	2.5	1	15730	1.9		2.6	13870	6.7	2.42	3.1	7830	0.5	16.5	2.7	5	0	0	0	0
93	1	9	jejunum perforation	5	0	0	0	0	3	0	0	1.93	0	0	15		0	1	0	40	2	14890	2.8	0.29	4.3	0	9920	12.4	1.30	3.3	10010	2.2	18.4	3.3	9620	0	15.3	3	1	0	0	0	0
94	0	1	abdominal stab wound	4	0	0	0	0	0	0	1	1.69	0	0	15		0	0	0	10	2	11780	0	0.29	4.3	0	11830	0	x	3.4	6860	0	3.10	3.4	x	x	x	x	3	0	0	0	0
95	1	16	Hemoperitoneum d/t spleen rupture	2	0	0	0	0	4	0	0	5.08	1	0	3	4.17	0	0	1	47	3	31460	0.7	0.29	2.9	1	18930	2	0.29	3.6	10350	0.1	3.77	3.6	14640	0	16	3.5	6	0	0	0	0
96	0	4	Stab injury	4	0	0	0	0	2	0	0	3.72	0	0	9	3.5	0	0	0	9	3	7390	0	0.29	4	0	14360	2.7	0.29	4.2	10850	0	16	3.7	7960	0.8	14.2	3.3	3	0	0	0	0
97	0	10	Panperitonitis d/t jejunum rupture	1	0	0	0	0	3	0	1	1.01	0	0	15		0	1	0	23	7	17220	0.5	17.5	3.5	0	17120	0	14.5	2.6	13930	0.4	16.9	2.9	11500	0	10.5	2.8	3	0	0	0	0
98	0	12	Hemoperitoneum d/t omenum, jejunal mesentery injury, Ascending colon serosa tearing, Fx. metacarpal 3-4 finger hand Lt.	1	0	2	1	0	2	2	1	2.15	0	0	13			0	0	19	5	16300	2	0.29	3.9	0	9910	7.3	x	3.4	8660	0.7	11.1	3	6970	1.6	9.71	3	3	0	0	0	0
99	0	5	Hemoperitoneum, liver capsule laceration, grade1(seg 6 tip), retroperitoneal hematoma	5	0	0	0	1	2	0	0	1.22	0	0	3			0	1	81	11	8960	0	6.44	3.8	0	9800	0.5	4.62	3.2	7080	1	5.88	3.2	6380	0.4	13.6	2.9	8	0	0	0	0
100	1	13	Intraabdominal hematoma, jejunal mesentary tearing	1	1	0	0	3	2	0	0	4.16	0	0	15			0	0	23		11330	0	0.29	4.1	0	11840	2.3	x	3.8	10340	0	19	3.1	8580	0	15.9	3	3	0	0	0	0
101	1	9	Acute peritonitis d/t Ileal rupture, Omental bleeding	5	0	0	0	0	3	0	0	1.69	0	0	14			1	0	6	2	9.58	3.7	0.29	4	0	3820	18.5	1.47	3.4	7270	20.2	11.3	2.8	7230	0.4	18	2.9	3	0	0	0	0
102	0	4	Hemoperitoneum d/t ileal mestereric tear	1	0	0	0	0	2	0	0	0.51	0	0	14	0.84		0	0	14	3	5700	0	0.29	4	0	9620	1.3	0.29	3.4	10030	2.1	0.677	3.4	4560	0	4.82	2.8	2	0	0	0	0
103	0	9	Panperitonitis d/t traumatic ileum rupture	1	0	0	0	0	3	0	0	2.05	0	0	15	2.35		1	0	10	2	16210	0.2	0.29	3.8	0	11590	5	x	3.3	10440	2	5.86	3.6	8230	0	8.28	3.5	3	0	0	0	0
104	1	25	Hemoperitoneum d/t mid colic & ileocolic vessel tearing, Traumatic aortic dissection	1	1	0	0	4	3	0	0	6.1	0	0	3	5.7		0	0	30	8	11840	1.5	0.29	4.1	0	8750	7.9	0.29	2.6	7100	3.7	20.4	3.1	3920	3.8	27.9	2.6	6	0	0	0	0
105	1	1	Hemoperitoneum d/t abdominal stab injury	4	0	0	0	0	0	0	1		0	0	15			0	0	5	1	6740	0	0.29	4.7	0	1034	0	0.29	4.2	9210	1.3	10.4	4.1	x	x	x	x	1	0	0	0	0
106	1	8	Stab wound, abdomen, Intraperitoneal hematoma, Omental bleeding	4	0	0	0	0	2	0	2	1.03	0	0	15	4.1		0	0	9	3	8200	0	0.29	4.4	0	13090	0	0.29	3.6	8390	0	3.94	3.4	7090	1.2	5.46	3.2	2	0	0	0	0
107	1	16	Hemoperitoneum d/t liver laceration, portal vein transection, Middle hepatic vein rupture, Common bile duct transection	1	0	0	0	0	4	0	0	9.25	1	1	3	10.3	1	0	1	2	2	4630	0	0.29	4.1	0	2840	6.2	0.29	1	2950	10.3	0.29	2.1	x	x	x	x	13	1	0	1	1
108	0	29	Hemoperitoneum d/t jejunum & jejunal mesentery transection, Liver laceration	1	1	2	0	3	4	2	1	5.94	1	0	14	3.41		0	1	32	9	12450	0	0.29	3.2	0	7010	11	0.689	2.6	8910	6.6	4.35	3.5	10490	4.9	17.7	2.8	4	0	0	0	0
109	1	8	Stab wound, abdomen, Jejunal mesentery injury, Rectus abdominis muscle injury	4	0	0	0	0	2	0	2	0.92	0	0	15			0	0	10	1	14590	2.1	0.29	3.8	0	13730	1.1	x	3.3	9100	2.5	12.2	3.3	6620	0	8.85	3.1	2	0	0	0	0
110	1	17	Panperitonitis d/t ileum perforation, Mesentery hematoma, Sigmoid colon serosa tear	1	0	2	2	0	3	0	1	2.06	0	0	13	3.92		1	0	16	3	7310	0	0.29	3.8	0	4470	8.9	0.819	3.1	5220	1.2	18	2.7	6390	2.7	18.1	3.2	2	0	0	0	0
111	1	9	Panperitonitis d/t ileal perforation	5	0	0	0	0	3	0	0	2.43	0	0	14			1	0	13	4	10080	5.7	0.428	4.3	0	11330	15.2	5.59	3.3	9860	1	12.5	3	5790	0	8.01	2.8	2	0	0	0	0
112	1	5	Hemoperitoneum d/t Spleen laceration, mesentery & mesocolon tearing	1	0	0	0	0	2	0	1	3.07	0	0	14	0.97		0	0	17	7	14150	0.9	0.29	4	0	8800	3.7	4.01	3	8020	12.3	16.8	3.3	6610	24.6	x	x	3	0	0	0	0
113	1	50	Hemoperitoneum d/t liver laceration	1	1	0	0	4	5	3	1	4.33	1	1	3	5.16	1	0	1	56	58	2980	24.4	4.83	2.4	1	2310	48.4	x	2.6	3530	40.6	4.83	2.4	5350	27.4	x	3	12	1	0	1	1
114	1	22	hemoperitoneum d/t mesocolon injury, serosal tearing of sigmoid colon	1	1	3	2	0	3	0	1	1.26	0	0	14			0	0	57	6	19150	2.3	0.29	4.5	0	9670	2.5	0.43	3.6	7320	0	11.74	3.2	6010	0.9	9.47	3	3	0	0	0	0
115	1	21	hemoperitoneum d/t mesocolon injury	2	1	4	0	1	2	0	1	1.62	0	0	3			0	0	17	11	8390	1.4	0.408	4.1	0	1620	2.2	0.593	3.5	13590	1.7	8.36	3.14	11870	0	17.7	2.9	4	0	0	0	0
116	1	19	Hemoperitoneum d/t spleen laceration	1	1	0	0	3	3	0	1	1.65	0	0	9	0.7		0	1	201	8	9340	0	0.29	3	1	13570	0	0.29	3.1	8290	2	2.51	2.9	8300	1.1	8.47	2.8	7	0	0	0	0
117	1	4	Panperitonitis d/t colon serosal tearing	5	0	0	0	0	2	0	0	1.42	0	0	15	2.1		1	0	14	2	8750	3.7	10	3.4	0	7800	5.6	9.59	2.5	7120	1	18.2	2.9	6740	3.1	19.5	2.8	4	0	0	0	0
118	1	10	Hemopanperitonitis, Spleen laceration, mesentery injury	5	0	0	0	0	3	0	1	3.11	0	0	15	2.8		0	1	23	3	18670	0	0.29	3	1	20350	0.5	0.29	3.6	13860	3.4	6.76	3.2	10290	0.5	15.7	2.9	1	0	0	0	0
119	0	19	Hemoperitoneum d/t mesenteric vessel injury, Panperitonitis d/t multiple small bowel perforation	1	1	1	0	3	3	0	1	1.2	0	0	13	0.5		1	0	18	6	11110	12.9	0.29	4.3	0	12290	5.6	0.499	3.3	9020	0	18.7	2.74	7830	4	16	2.9	2	0	0	0	0
120	0	27	hemoperitoneum, Small bowel mesentary injury, Bladder rupture	1	1	3	0	0	3	3	0	3.24	0	0	14	3.7		0	0	34	9	14880	2.3	0.375	3.5	0	7420	0.9	3.01	3.5	9840	0	21.7	2.9	9310	0.3	19	3.3	6	0	0	0	0
121	1	13	Hemopertioneum, Hemoperitoneum d/t Ascending mesocolon rupture	1	0	2	0	0	3	0	0	2.78	0	0	10			0	0	18	3	14460	1.7	1.31	3.5	0	9250	3.5	x	3.3	12160	1.3	x	2.9	9990	1.6	13.7	2.8	2	0	0	0	0
122	1	9	hemoperitoneum, Small bowel mesentary injury,	1	0	0	0	0	3	0	0	4.11	0	0	13	4.66		0	0	11	3	23720	0	0.29	3.8	0	8250	4.9	2.46	3.3	5420	0	20	2.7	4310	0	13.3	3.2	4	0	0	0	0
123	1	13	hemoperitoneum, Spleen laceration	5	0	0	0	2	3	0	0	1.59	0	0	10	3.66		0	1	41	22	5700	29.7	6.59	3.1	1	5890	30.6	12.5	2.7	6150	12.9	10.1	2.6	7640	7.6	8.97	2.7	5	0	0	0	0
124	0	25	Acute peritonitis, Small bowel perforation	1	1	0	0	4	3	0	0	3.06	0	0	3	1.9		1	0	21	8	17580	0	2.36	2.8	1	16940	2.6	16.9	2.5	15330	0.2	20.1	2.5	12820	0.2	11.5	2.8	10	0	0	0	0
125	1	1	Abdominal stab wound	6	0	0	0	0	0	0	1	2.03	0	0	14	1.4		0	0	615	2	8010	0	0.642	4.6	0	11480	0.5	0.491	4	10080	3	1.7	3.7	9650	0	10.5	3.5	1	0	0	0	0
126	1	10	Hemoperitoneum d/t sigmoid mesocolon injury, Sigmoid colon perforation	1	0	1	0	0	3	0	0	4.1	0	0	15	6.2		1	0	23	2	15790	2.4	0.558	2.8	1	10870	1.2	x	3.1	8770	2.6	19.2	3	5750	2.2	17.4	3	1	0	0	0	0
127	1	22	Hemoperitoneum d/t omental bleeding	2	1	0	0	3	3	2	0	1.12	0	0	14	2.39		0	0	632	3	13440	4.2	0.29	3.9	0	10870	6.5	x	3	8270	1.3	7.93	2.8	5490	3.2	8.74	3.1	5	0	0	0	0
128	1	43	Hemoperitoneum d/t liver laceration, panperitonitis d/t stomach perforation, pancreas injury, omental hematoma	4	1	3	0	5	3	1	1	14.55	0	1	3	1.9		1	1	43	5	3380	18.7	0.29	2.7	1	3900	31.4	8.09	2.6	6870	18.8	14.2	2.5	7070	5	17.3	2.8	10	0	0	0	0
129	0	13	Hemoperitoneum d/t mesentery rupture, Multiple mesentery rupture and contusion, Mesocolon contusion of a-colon	1	0	0	0	2	3	0	0	1.1	0	0	14	0.88		0	0	570	3	14780	1.5	0.29	3.4	0	6690	3.8	0.29	3.1	8800	3.7	1.75	3.1	7560	1.2	10.5	2.5	4	0	0	0	0
130	1	14	Hemoperitoneum d/t sigmoid mesocolon injury, sigmoid colon serosa tearing	1	0	0	0	0	3	2	1	2.56	0	0	14	2.6		0	0	123	8	21050	7	0.314	3.5	0	18140	3.8	x	3.5	11540	3.5	9.07	3.5	9260	2	17.7	2.9	4	0	0	0	0
131	0	41	Hemoperitoneum d/t spleen rupture, Liver laceration	1	1	4	0	3	4	3	0	3.17	1	1	3	3.1		0	1	2	2	5450	0	0.29	3.8	0	3040	2.8	0.29	3.2	3470	17.3	x	2.3	x	x	x	x	11	1	1	1	1
132	1	4	Hemoperitoneum d/t mesentery tearing	5	0	0	0	0	2	0	0	1.16	0	0	14	2		0	0	20	1	11310	0	0.29	4.2	0	12600	0	0.298	3.4					5980	0	9.56	3.1	3	0	0	0	0
133	1	29	hemoperitoneum spleen laceration pancreas injury R/O Kidney laceration Lt diaphragm rupture	1	1	0	0	3	4	2	0	4.49	0	1	8	3.78		0	1	231	90	18420	0	0.29	2.8	1	9270	7	x	2.1	7370	7.5	2.51	3	11670	2.4	21.8	2.8	12	0	0	0	0
134	1	19	Panperitonitis d/t jejunal rupture, mesentary injury	2	1	1	0	3	3	0	0	1.95	0	0	12	2		1	0	25	3	12330	1	0.392	4.2	0	16950	1.7	x	3.9	12570	1.2	10.9	3.6	8080	1.2	11.3	3.2	5	0	0	0	0
135	1	4	Traumatic omental injury d/t stab injury	4	0	0	0	0	2	0	0	2.7	0	0	15			0	0	10		10640	0	0.29	4.8	0	18590	0	0.29	4.3					8300	0	10.2	3.9	1	0	0	0	0
136	1	17	Hemoperitoneum d/t mesocolon injury	1	1	0	0	2	2	3	1	3.94	0	0	14	2.7		0	0	332	6	21400	0	0.29	4.3	0	6050	4.1	2.64	3.3	7660	3.6	22.5	2.7	4440	1.4	18.6	2.9	5	0	0	0	0
137	1	8	hemoperitoneum d/t mesentary injury	6	0	2	0	0	2	0	0	0.98	0	0	15	1.2		0	0	28	6	11020	0	0.763	3.3	0	14880	1	x	3.3	8440	0.4	2.6	3.1	7720	0.8	10.1	2.8	1	0	0	0	0
138	1	9	panperitonitis d/t stomach perforation	5	0	0	0	0	3	0	0	0.66	0	0	13	0.8		1	0	697	2	7370	3.6	1.98	4.2	0	9250	2.6	5.55	3.4	8150	1.4	19.4	3	7600	0.2	13.8	3.3	3	0	0	0	0
139	1	12	Traumatic mesentary bleeding	1	0	2	0	0	2	2	1	0.84	0	0	15			0	0	12		6980	0	0.29	4.5	0	6320	3.8	x	3.8	5260	0.6	3.28	3.6	4880	0	x	3.6	2	0	0	0	0
140	0	34	Hemoperitoneum d/t SMV rupture Panperitonitis d/t t-colon perforation Descending colon mesentary rupture	1	1	3	3	3	4	0	2	9.76	1	1	3	7.8	1	1	1	5	5	3900	0	0.29	1.7	1	2270	25.7	x	1.4	5060	57	16.9	2.9	7270	62.1	32.1	2	9	1	0	1	1
141	1	9	Stab wound, abdomen Liver laceration Mesentery injury Omentum injury	4	0	0	0	0	3	0	0	1.47	0	0	14	1.62		0	1	3	3	6730	0	1.3	3.9	0	6740	3.4	2.08	3.3	7750	0	7.81	3.1	8140	1.7	14.3	2.9	3	0	0	0	0
142	1	16	Hemoperitoneum Injury of mesenteric vein (inferior)(superior), laceration Injury of abdominal aorta, traumatic arterial hematoma	1	0	0	0	0	4	0	0	7.87	0	1	3	10.98		0	0	3	3	22650	3.3	0.29	3.8	0	12530	6.3	1.13	2.7	9160	7.2	2.56	2.4	x	x	x	x	8	1	0	1	1
143	0	25	Stab injury (bowel evisceration) Stomach perforation Duodenal perforation Multiple small bowel perforation Pancreas body tearing Liver laceration Mesenteric injury	4	1	0	0	4	3	0	0	5.37	0	0	14	1.27		1	1	218	8	6830	0	0.29	3.1	0	2810	0	x	2.4	3070	3.6	1.52	2.6	7410	0.6	17.6	2.7	3	0	0	0	0
144	1	22	Hemoperitoneum d/t spleen rupture	1	1	2	2	3	3	0	0	9	0	0	3	3.54		0	1	111	63	19230	0	0.29	3	1	6150	0	0.354	2.6	8200	9.5	11.1	2.6	10280	0.7	27.6	2.7	10	0	0	0	0
145	1	5	Abdominal stab injury ileal serosa tearing omentum tearing	4	0	0	0	0	2	0	0	2.17	0	0	15	3.3		0	1	20	3	1530	2.4	0.29	3.4	0	12080	6	0.29	3.3	9320	1.3	13.2	3.1	9480	2.7	13.1	3	0	0	0	0	0
146	1	18	Panperitonitis Small bowel mesenteric bleeding Sigmoid colon mesenteric tearing	1	1	0	0	3	3	0	0	1.34	0	0	15	1.13		0	0	18	7	13290	3.5	0.511	4.3	0	10410	3.4	1.86	3.7	8430	0	16.4	3.3	6370	0	18.1	3.1	1	0	0	0	0
147	1	1	Stab wound injury, abdomen	4	0	0	0	0	0	0	1	2.58	0	0	14			0	0	3	1	11370	0	0.29	5	0	14270	0	x	4.8					5110	0	0.59	4.2	1	0	0	0	0
148	1	5	Hemoperitoneum Small bowel mesentery injury Mesocolon tearing	1	0	1	0	0	2	0	0	0.91	0	0	15	1.65		0	0	13	3	8870	0	1.82	3.7	0	1200	3.2	1.75	3.1	8610	0.7	10.5	2.9	10010	0.2	9.49	3	1	0	0	0	0
149	1	9	Stab wound, abdomen small bowel perforation mesentery tearing retroperitoneal injury	4	0	0	0	0	3	0	0	2.07	0	0	15	1.9		1	0	10	2	13580	0	0.29	4.2	0	17790	1.7	0.29	3.8	11510	1.4	13.4	3.4	8920	0.9	16.5	3.74	0	0	0	0	0
150	1	4	Abdominal stab injury	4	0	0	0	0	0	0	2	2.53	0	0	11	5.67		0	0	2	2	5630	0	0.29	4.1	0	12750	3.3	0.29	4.1	8820	3.1	7.06	3.5	6590	0	10.5	3.2	2	0	0	0	0
151	1	10	panperitonitis d/t small bowel perforation	3	0	0	0	0	3	0	1	2.93	1	1	11	4.17		1	0	11	3	10300	0.8	0.29	3.9	0	15640	1.8	0.29	3.6	14180	0.5	2.85	3.1	9620	1.2	13.6	2.8	8	0	0	0	0
152	1	16	Hemoperitoneum Rupture of mesenteric artery, traumatic Injury to small intestine without open wound Injury of colon without open wound into cavity, traumatic rupture Injury of bladder without open wound into cavity, traumatic tear	1	0	0	0	0	4	0	0	8.54	1	1	14	4.44		1	1	23	6	13760	0.4	0.29	2.4	1	2180	41.2	0.41	2.1	12060	23.9	16.9	3.1	9500	2	26.9	2.3	10	0	0	0	0
153	1	25	R/O abdomen aorta rupture Injury of abdominal aorta, other and unspecified injuries Traumatic infrarenal aortic dissection with occlusion	1	1	0	0	0	4	3	0	6.01	0	1	3	7.05		0	0	4	4	20480	4.1	0.971	3.8	0	15920	8.9	2.17	2.5	15290	14.6	3.38	3.2	3510	39.6	7.32	3.7	8	1	0	1	1
154	1	29	Hemoperitoneum d/t spleen injury Liver laceration	1	1	0	0	2	4	3	1	1.9	0	0	3	1.25		0	1	7	7	15040	1.3	0.29	2.5	1	9270	2.2	x	3	7760	0.6	3.37	2.74	10310	0.2	10.2	2.8	7	0	0	0	0
155	1	22	hemoperitoneum d/t liver laceration	1	1	2	0	3	3	2	1	10	0	0	14	7.7		0	1	17	5	2330	4.3	0.29	3.4	0	15270	7.6	x	4	9820	1.7	21.5	3.5	6130	2.1	25.2	3.3	3	0	0	0	0
156	1	29	Hemoperiotoneum d/t sigmoid colon rupture Meckel's diverticulum Rupture of rectus abdominis muscle, Lt.	1	1	0	0	3	4	2	2	2.5	0	0	15	4.7		1	1	26		21880	1.7	0.363	4.5	0	9630	3.3	x	3.2	7440	0	15.2	2.8	5230	0	19.5	3	3	0	0	0	0
157	1	29	Panperitonities d/t small bowel perforation	1	1	2	2	4	3	2	1	2.33	0	0	15	0.8		1	0	76	1	7910	9.6	0.29	3.7	0	6470	5.3	x	3	4970	2.1	24.7	3.2	4510	1	22.3	2.9	2	0	0	0	0
158	0	4	Hemoperitoneum d/t spleen capsule tearing	5	0	0	0	0	2	0	0		0	0	15			0	1	17		7870	0	0.37	4	0	12790	1.3	x	3	12340	0.3	3.64	3.1	6780	0	8.31	2.7	2	0	0	0	0
159	1	9	Stab injury , abdomen Liver laceration	4	0	0	0	0	3	0	0	5.64	0	0	6	4.19		0	1	29	7	7670	0	0.29	2.3	1	16790	4.8	0.29	3.2	19320	0.6	22.2	3.3	15680	0	23.1	2.9	4	0	0	0	0
160	1	26	Acute peritonitis Traumatic mesentery rupture Omental rupture Small bowel tearing	1	1	0	0	3	4	0	1	2	0	0	14	1.3		0	0	319	8	20150	3.9	0.29	4	0	17630	0.7	0.315	3.6	13480	1	4.14	3.2	16980	1	13.1	3	5	0	0	0	0
161	1	10	Abdominal stab wound Transverse mesocolon tearing Stomach perforation Stomach serosa tearing Injury of omentum	4	0	0	0	0	3	0	1	4.77	0	0	14	1.14		1	0	46	5	11950	0	0.29	4.2	0	17040	5.7	0.29	2.4	10500	1.3	x	2.8	9390	1.3	16	2.7	2	0	0	0	0
162	1	9	Small bowel perforation Mesenteric tearing	6	0	0	0	0	3	0	0	1.52	0	0	7	0.8		1	0	37	6	6000	4.4	18.8	3	1	5780	7.1	18.3	2.7	6730	3	23.1	2.8	9000	3.4	21	2.6	5	0	0	0	0
163	1	9	Panperitonitis d/t small bowel perforation	1	0	0	0	0	3	0	0	2.3	0	0	14	1.6		1	0	25	8	2910	44.7	2.6	3.8	0	2050	24.9	x	2.9	9890	35.9	35.8	2.6	10540	6.1	33.4	2.9	4	0	0	0	0
164	1	1	Abdominal stab wound	4	0	0	0	0	0	0	1	5.25	0	0	14	2.3		0	0	127	3	14090	1.7	0.604	3.4	0	10550	2.1	1.53	3.6	9520	0.9	6.38	3.2	8900	0	13.2	3.1	3	0	0	0	0
165	0	16	Hemoperitoneum d/t SMV root bleeding Pancreas tail injury	3	0	0	0	0	4	0	0	17.43	0	1	3	15	1	0	1	20	19	21320	24.1	1.15	2.7	1	8440	9	x	2.4	4540	17	x	3.5	11760	27.9	x	3	13	1	0	1	0
166	1	4	Stab wound injury, abdomen Bowel evisceration d/t stab injury (supraumbilicus) Serosa tearing of ileum	4	0	0	0	0	2	0	0	4.88	0	0	15			1	0	9	2	3720	0.9	0.29	3.9	0	6480	2.8	x	3.4	4420	0	8.35	3.5	3970	0.4	11.2	3.5	1	0	0	0	0
167	0	17	Pancreatic tail mass	1	1	2	2	3	2	2	1	3.92	0	0	3	1.06		0	0	23	10	8810	1.8	x	3.2	0	5470	3.6	6.39	2.7	5730	0.3	10.4	3.3	5980	2.1	18.1	2.7	6	0	0	0	0
168	1	9	panperitonitis d/t jejunal perforation	1	0	0	0	0	3	0	0	2.6	0	0	14	1.9		1	0	10	2	7060	2.6	1.48	3.6	0	6240	10.9	x	3.6	4280	0	17.8	3	3920	0	15.6	2.8	4	0	0	0	0
169	0	8	Hemoperitoneum d/t liver laceration	1	0	2	0	0	2	0	0	2.2	1	0	14	1.2		0	1	27	7	8460	0	0.29	3.2	0	8950	0	0.29	2.9	10670	1.1	10.1	2.9	9880	1.3	14.8	2.6	3	0	0	0	0
